# Supplementary material for: Awareness, Understanding, and Use of Nutrition Labels on Pre-Packaged Foods and Their Associations with Noncommunicable Diseases Among Adults in Shanghai, China
Source: Nutrients. 2026 Mar 6;18(5):854. doi: 10.3390/nu18050854 (PMC12987300; doi:10.3390/nu18050854)
Supplement: Supplementary file 1 [file nutrients-18-00854-s001.zip]

Archive with 1 entries (1 files):
- nutrients-4144457-supplementary.pdf
